# Supplementary material for: Anti-Biofilm Activity of Cocultimycin A against Candida albicans
Source: Int J Mol Sci. 2023 Dec 1;24(23):17026. doi: 10.3390/ijms242317026 (PMC10707031; doi:10.3390/ijms242317026)
Supplement: Supplementary file 1 [file ijms-24-17026-s001.zip]

Archive with 1 entries (1 files):
- ijms-2680059-supplementary.pdf
